# Supplementary material for: Hybrid Genome Assembly and Annotation of the Basidiomycete Fungus Candolleomyces candolleanus Strain CMU-8613 Using a Cost-Effective Iterative Pipeline
Source: Int J Mol Sci. 2026 Jan 3;27(1):509. doi: 10.3390/ijms27010509 (PMC12786890; doi:10.3390/ijms27010509)
Supplement: Supplementary file 1 [file ijms-27-00509-s001.zip]

Archive with 1 entries (1 files):
- ijms-4062188-supplementary.pdf
